# Supplementary material for: Chromosome-scale genome assembly provides insights into the molecular mechanisms of tissue development of Populus wilsonii
Source: Commun Biol. 2022 Oct 25;5:1125. doi: 10.1038/s42003-022-04106-0 (PMC9596445; doi:10.1038/s42003-022-04106-0)
Supplement: Supplementary file 3 — Supplementary Data 1–5 [file 42003_2022_4106_MOESM3_ESM.xlsx]

## Sheet: Supplementary Data 1
Supplementary Data 1. Transcription factors identified in DEGs during leaf development and stem development.
Family	Leaf	Stem	Shared
Alfin-like	3
AP2/ERF-AP2	8	2	1
AP2/ERF-ERF	47	4
AP2/ERF-RAV	3
ARID	4
AUX/IAA	17	3	2
B3	12	1
B3-ARF	14
BES1	8
bHLH	48	5	5
BSD	1
bZIP	32	7	3
C2C2-CO-like	6	1	1
C2C2-Dof	18	1
C2C2-GATA	18
C2C2-LSD	2	1	1
C2C2-YABBY	8
C2H2	27	8	2
C3H	8
Coactivator p15	1
CPP	6
DBB	4
DBP	3
DDT	3
E2F-DP	4
FAR1	3
GARP-ARR-B	4
GARP-G2-like	25	2	1
GeBP	2
GNAT	12	1
GRAS	26	4	2
GRF	12	5	5
HB-BELL	12	1	1
HB-HD-ZIP	29	5	2
HB-other	1
HB-WOX	5
HMG	9	1	1
HRT	1
HSF	12
IWS1	1	2	2
Jumonji	5	1	1
LIM	4	1	1
LOB	5	4
MADS-MIKC	7	4	1
MADS-M-type	1	1
MBF1	2
mTERF	7
MYB	50	9	4
MYB-related	22	2
NAC	43	10	3
NF-YA	3
NF-YB	3
NF-YC	4
OFP	5
Others	20	4	2
PHD	5
PLATZ	7	1
Pseudo ARR-B	4
RB	1
RWP-RK	4	1
SBP	17	1	1
SET	10	1	1
SNF2	10
SOH1	1
SRS	3	5	2
STAT	2
SWI/SNF-BAF60b	3	1	1
SWI/SNF-SWI3	1
TAZ	4
TCP	12	1
Tify	8
TRAF	7
Trihelix	13	6	3
TUB	6
ULT	1
VOZ	1
WRKY	34	13	7
zf-HD	12	4	3
Toatal	806	124	59

## Sheet: Supplementary Data 2
Supplementary Data 2. Annotated of top 50 key genes in the turquoise module and green module in leaf.
Gene brown module	Rank	nr_annotation
Pwi10G004840	1	PREDICTED: myosin-6-like isoform X3
Pwi19G009600	2	somatic embryogenesis receptor kinase 2
Pwi11G013440	3	beta-1,6-galactosyltransferase GALT31A-like isoform X1
Pwi11G007910	4	ribonuclease 3-like protein 2
Pwi06G012320	5	uncharacterized protein LOC18100299
Pwi18G007700	6	afadin- and alpha-actinin-binding protein
Pwi02G015100	7	hypothetical protein POPTR_002G167900
Pwi03G005330	8	aquaporin TIP2-1-like
Pwi09G007760	9	L-galactose dehydrogenase
Pwi10G010840	10	probable galacturonosyltransferase-like 3
Pwi06G017890	11	transcription repressor OFP13
Pwi05G012790	12	transcription factor bHLH74 isoform X1
Pwi19G002320	13	probable leucine-rich repeat receptor-like serine/threonine-protein kinase At3g14840
Pwi03G018190	14	methionine gamma-lyase
Pwi01G008450	15	probable inactive receptor kinase At4g23740 isoform X1
Pwi04G012340	16	patellin-3-like
Pwi12G011370	17	PREDICTED: UDP-glucuronate 4-epimerase 2-like
Pwi08G013830	18	protein NETWORKED 1A
Pwi06G006990	19	probable serine/threonine-protein kinase PBL17 isoform X2
Pwi14G008610	20	probable polygalacturonase
Pwi01G014260	21	O-fucosyltransferase 29
Pwi01G011470	22	uncharacterized protein LOC18094031 isoform X1
Pwi08G000650	23	D-3-phosphoglycerate dehydrogenase 2, chloroplastic
Pwi17G004210	24	purple acid phosphatase 15
Pwi19G009080	25	probable alkaline/neutral invertase D
Pwi05G023260	26	O-fucosyltransferase 16 isoform X1
Pwi03G006710	27	cytochrome P450 71A1
Pwi17G006640	28	ABC transporter B family member 19
Pwi04G002610	29	PREDICTED: equilibrative nucleotide transporter 3-like
Pwi13G013950	30	uncharacterized protein LOC7465197
Pwi05G000580	31	GDSL esterase/lipase At1g09390
Pwi10G006750	32	protein NETWORKED 1A
Pwi04G000150	33	receptor protein-tyrosine kinase CEPR1
Pwi01G028020	34	serine carboxypeptidase-like 18 isoform X2
Pwi03G019760	35	putative UPF0481 protein At3g02645
Pwi02G006910	36	probable methyltransferase PMT24
Pwi14G011840	37	probably inactive leucine-rich repeat receptor-like protein kinase At3g28040
Pwi01G033950	38	interactor of constitutive active ROPs 4
Pwi10G013880	39	O-fucosyltransferase 3
Pwi03G020180	40	FT-interacting protein 1
Pwi16G004760	41	protein ABHD18
Pwi16G001400	42	hypothetical protein
Pwi06G015880	43	UPF0057 membrane protein At4g30660
Pwi04G001270	44	PREDICTED: protein TRANSPARENT TESTA 12-like
Pwi15G002810	45	phospholipase A1-IIgamma
Pwi16G003070	46	probable carboxylesterase 15
Pwi14G009990	47	uncharacterized protein At5g01610
Pwi18G002980	48	uncharacterized protein LOC7458989 isoform X1
Pwi02G017020	49	hypothetical protein POPTR_002G190900
Pwi01G033510	50	HD-ZIP family protein
green module
Pwi01G040060	1	berberine bridge enzyme-like 8
Pwi06G010010	2	uncharacterized protein LOC18100035
Pwi14G014940	3	glucan endo-1,3-beta-glucosidase 7-like
Pwi13G010950	4	fasciclin-like arabinogalactan protein 13
Pwi01G040070	5	berberine bridge enzyme-like 8
Pwi19G008390	6	alcohol-forming fatty acyl-CoA reductase-like
Pwi14G007740	7	uncharacterized protein LOC7492798
Pwi15G011580	8	trehalose-phosphate phosphatase A
Pwi04G014630	9	auxin-responsive protein SAUR21
Pwi10G010460	10	3-ketoacyl-CoA synthase 6
Pwi14G014970	11	glucan endo-1,3-beta-glucosidase 7
Pwi07G002170	12	transcription factor HBI1
Pwi19G008420	13	alcohol-forming fatty acyl-CoA reductase
Pwi13G013410	14	expansin-A8
Pwi05G008810	15	protein PIN-LIKES 7
Pwi01G013810	16	pelargonidin 3-O-(6-caffeoylglucoside) 5-O-(6-O-malonylglucoside) 4&apos;&apos;&apos;-malonyltransferase
Pwi15G011710	17	21 kDa protein
Pwi08G006610	18	GDSL esterase/lipase At1g06990
Pwi04G017360	19	non-specific lipid transfer protein GPI-anchored 2
Pwi18G010370	20	heptahelical transmembrane protein 1-like
Pwi13G012540	21	uncharacterized protein LOC7494426
Pwi11G013510	22	palmitoyl-monogalactosyldiacylglycerol delta-7 desaturase, chloroplastic isoform X1
Pwi18G001060	23	protein ENHANCED DISEASE RESISTANCE 2-like
Pwi09G007700	24	peptide methionine sulfoxide reductase B5
Pwi03G018720	25	phosphatidylinositol 4-phosphate 5-kinase 6
Pwi01G034050	26	hypothetical protein POPTR_001G379300
Pwi09G010600	27	polyol transporter 5
Pwi12G001670	28	myosin heavy chain, cardiac muscle isoform isoform X3
Pwi05G006290	29	PREDICTED: uncharacterized protein LOC105130406
Pwi10G012300	30	ATP-citrate synthase beta chain protein 2
Pwi08G016290	31	hypothetical protein POPTR_008G183200
Pwi13G000640	32	uncharacterized protein LOC7478891
Pwi01G015250	33	auxin-binding protein ABP19a
Pwi14G011710	34	xyloglucan endotransglucosylase/hydrolase 2
Pwi02G019890	35	GDSL esterase/lipase At2g42990
Pwi10G004080	36	very-long-chain 3-oxoacyl-CoA reductase 1
Pwi07G001600	37	aldehyde dehydrogenase family 3 member F1
Pwi01G017170	38	PREDICTED: GDSL esterase/lipase APG
Pwi02G010860	39	subtilisin-like protease SBT1.7
Pwi01G011810	40	PREDICTED: probable methyltransferase PMT20
Pwi02G000940	41	NPC intracellular cholesterol transporter 1
Pwi01G008570	42	disease resistance response protein 206
Pwi18G007530	43	transcription factor bHLH146
Pwi01G040100	44	berberine bridge enzyme-like 8
Pwi09G015340	45	uncharacterized protein LOC7463358
Pwi19G004770	46	uncharacterized protein LOC7469882
Pwi04G002770	47	uncharacterized protein LOC7490783
Pwi04G003230	48	dof zinc finger protein 4-like
Pwi04G001690	49	probable xyloglucan endotransglucosylase/hydrolase protein 8
Pwi01G013370	50	probable LRR receptor-like serine/threonine-protein kinase At1g14390 isoform X1

## Sheet: Supplementary Data 3
Supplementary Data 3. Annotated of top 50 key genes in the brown module and turquoise module in stem.
GeneID brown module	Rank	nr_annotation
Pwi14G008290	1	hypothetical protein POPTR_014G108900
Pwi04G007870	2	AAA-ATPase ASD, mitochondrial
Pwi05G002820	3	probable linoleate 9S-lipoxygenase 5
Pwi19G002540	4	Kunitz-type trypsin inhibitor C6
Pwi10G006080	5	hypothetical protein POPTR_010G075200
Pwi03G013400	6	probable WRKY transcription factor 41
Pwi12G011910	7	C-repeat/dehydration-responsive element-binding factor 4
Pwi14G008280	8	hypothetical protein D5086_0000044120
Pwi14G008310	9	hypothetical protein POPTR_014G108900
Pwi18G001600	10	probable WRKY transcription factor 40
Pwi14G002190	11	patatin-like protein 2
Pwi14G008300	12	hypothetical protein POPTR_014G108800
Pwi01G015130	13	linoleate 13S-lipoxygenase 3-1, chloroplastic
Pwi06G018450	14	hypothetical protein POPTR_006G212200
Pwi01G040040	15	PREDICTED: tetrahydrocannabinolic acid synthase-like
Pwi02G005100	16	basic 7S globulin
Pwi05G017320	17	PREDICTED: uncharacterized protein LOC105107569
Pwi10G006100	18	inhibitor of trypsin and hageman factor-like isoform X2
Pwi01G021300	19	zinc finger protein ZAT12
Pwi09G009600	20	ethylene-responsive transcription factor ERF109
Pwi01G027770	21	miraculin-like
Pwi07G009940	22	endogenous alpha-amylase/subtilisin inhibitor
Pwi04G000100	23	Kunitz-type protease inhibitor KPI-F4
Pwi15G009750	24	metalloendoproteinase 5-MMP
Pwi06G009380	25	uncharacterized protein LOC7487348
Pwi14G007110	26	probable WRKY transcription factor 46
Pwi03G010060	27	ubiquinol oxidase 2, mitochondrial
Pwi08G016440	28	uncharacterized protein LOC7469042
Pwi02G020630	29	pirin-like protein isoform X1
Pwi09G007690	30	glutamyl-tRNA reductase 2
Pwi12G001190	31	hypothetical protein POPTR_012G021601
Pwi06G017780	32	NDR1/HIN1-like protein 10
Pwi17G008950	33	hypothetical protein POPTR_017G110800
Pwi11G014140	34	cannabidiolic acid synthase-like 1
Pwi06G009710	35	WRKY family protein
Pwi06G009990	36	calcium-binding protein CML42
Pwi04G000680	37	probable WRKY transcription factor 31
Pwi19G008730	38	serine/threonine-protein kinase-like protein CCR4
Pwi06G009350	39	WRKY transcription factor WRKY24
Pwi18G005080	40	protein ALP1-like
Pwi01G021190	41	exocyst complex component EXO70H1
Pwi03G006260	42	hypothetical protein POPTR_003G061200
Pwi14G002170	43	patatin-like protein 2 isoform X2
Pwi09G008460	44	zinc finger protein ZAT10
Pwi10G003100	45	PREDICTED: uncharacterized protein LOC105114638
Pwi01G038960	46	hypothetical protein POPTR_001G450000
Pwi14G011300	47	heat shock transcription factor A4b1
Pwi09G014510	48	NDR1/HIN1-like protein 13
Pwi05G024070	49	uncharacterized protein LOC7479117
Pwi01G030530	50	pectate lyase
turquoise module
Pwi02G017030	1	boron transporter 1
Pwi06G011500	2	zinc finger protein JACKDAW
Pwi12G008080	3	probable pectate lyase 18
Pwi08G001090	4	probable inactive leucine-rich repeat receptor-like protein kinase At3g03770 isoform X1
Pwi06G008870	5	vacuolar cation/proton exchanger 3
Pwi08G019250	6	putative E3 ubiquitin-protein ligase LIN-1
Pwi03G008880	7	protein LOL1
Pwi02G007590	8	filament-like plant protein isoform X2
Pwi01G019960	9	PREDICTED: thaumatin-like protein 1 isoform X1
Pwi09G005070	10	zinc finger CCCH domain-containing protein 53 isoform X2
Pwi19G012340	11	root phototropism protein 2
Pwi10G008300	12	non-specific lipid-transfer protein 4-like
Pwi11G014200	13	berberine bridge enzyme-like 15
Pwi11G011500	14	PREDICTED: uncharacterized protein LOC105130208 isoform X1
Pwi05G021120	15	hypothetical protein POPTR_005G228000
Pwi11G012410	16	tau class glutathione transferase GSTU33
Pwi16G010510	17	probable aquaporin PIP1-4
Pwi09G007910	18	basic form of pathogenesis-related protein 1
Pwi12G009920	19	respiratory burst oxidase homolog protein C
Pwi16G001520	20	36.4 kDa proline-rich protein
Pwi07G010850	21	class III peroxidase
Pwi08G011750	22	endoglucanase 8-like
Pwi10G009710	23	cytochrome P450 714C2
Pwi05G012270	24	floral homeotic protein APETALA 2 isoform X1
Pwi02G000710	25	glucan endo-1,3-beta-glucosidase 12-like
Pwi04G006370	26	glutamate decarboxylase 1
Pwi07G008330	27	PREDICTED: annexin D2-like
Pwi02G005050	28	aluminum-activated malate transporter 2
Pwi11G012430	29	glutathione S-transferase U32
Pwi06G007550	30	transcription factor AS1
Pwi09G005800	31	uncharacterized protein LOC7482294
Pwi09G005060	32	zinc finger CCCH domain-containing protein 55 isoform X1
Pwi05G016130	33	O-fucosyltransferase 10 isoform X1
Pwi06G014790	34	GDSL esterase/lipase At5g45670
Pwi13G003670	35	serine/threonine-protein kinase Nek2 isoform X1
Pwi08G006170	36	LOB domain-containing protein 21
Pwi10G015830	37	PREDICTED: LOB domain-containing protein 21-like
Pwi15G009400	38	heavy metal-associated isoprenylated plant protein 7
Pwi17G010270	39	PREDICTED: protein RSI-1
Pwi14G012720	40	glucan endo-1,3-beta-glucosidase 12
Pwi05G005060	41	alcohol dehydrogenase
Pwi11G013000	42	probable aquaporin NIP5-1
Pwi10G003180	43	unknown
Pwi06G015410	44	transcription factor IBH1-like 1
Pwi06G004950	45	PREDICTED: transcription factor bHLH48-like isoform X1
Pwi10G005380	46	uncharacterized protein LOC7475409 isoform X2
Pwi01G031320	47	polygalacturonase At1g48100
Pwi18G006810	48	probable protein ABIL5 isoform X2
Pwi01G024880	49	protein LATERAL ROOT PRIMORDIUM 1
Pwi17G008970	50	hypothetical protein POPTR_T099900

## Sheet: Supplementary Data 4
Supplementary Data 4. Transcription factors identified in P. wilsonii and other plant species
Type	A. thaliana	S. purpurea	P. alba	P. deltoides	P. euphratica	P. trichocarpa	P. wilsonii	V. vinifera	O. sativa	M. esculenta
Alfin-like	7	9	6	9	8	9	9	6	9	7
AP2/ERF-AP2	13	16	22	21	26	25	24	15	14	28
AP2/ERF-ERF	124	169	141	200	165	173	169	120	139	161
AP2/ERF-RAV	4	4	5	5	4	5	5	4	4	7
ARID	11	16	15	16	14	15	15	10	7	13
AUX/IAA	29	32	40	36	39	34	35	23	32	37
B3	68	115	110	122	90	91	92	49	54	66
B3-ARF	22	34	30	37	33	35	33	19	27	28
BBR-BPC	7	11	13	14	14	13	13	5	4	6
BES1	8	13	15	18	11	14	13	8	6	12
bHLH	137	170	182	183	166	172	170	116	135	164
BSD	2	1	1	2	1	2	2	0	0	1
bZIP	71	94	89	103	87	88	87	57	90	79
C2C2-CO-like	16	16	15	14	12	16	15	10	11	18
C2C2-Dof	36	44	48	51	48	42	42	25	30	45
C2C2-GATA	30	35	44	38	39	38	41	22	25	37
C2C2-LSD	3	5	5	7	5	5	5	3	6	4
C2C2-YABBY	6	13	13	18	14	13	13	7	8	13
C2H2	107	142	153	167	149	151	147	104	121	162
C3H	57	66	75	85	81	72	75	53	57	70
CAMTA	6	6	6	6	4	7	7	4	6	6
Coactivator	3	4	3	4	3	3	3	2	3	3
CPP	8	11	12	11	11	12	11	6	11	9
CSD	4	6	6	8	6	6	6	2	3	6
DBB	3	6	6	11	8	9	8	6	8	9
DBP	2	5	5	6	5	6	6	4	4	5
DDT	5	8	10	11	10	9	11	7	7	7
E2F-DP	8	10	9	11	11	9	10	7	8	9
EIL	6	6	8	8	8	7	6	4	9	6
FAR1	17	40	28	49	46	47	44	42	74	34
GARP-ARR-B	9	14	13	16	15	14	15	10	6	17
GARP-G2-like	42	61	58	73	59	62	62	37	46	55
GeBP	20	10	9	9	8	7	8	4	17	7
GNAT	33	39	45	53	42	50	42	34	35	40
GRAS	34	72	98	96	92	86	96	53	60	79
GRF	9	19	20	19	16	19	18	10	12	18
HB-BELL	13	20	16	24	21	20	20	12	13	15
HB-HD-ZIP	42	52	58	56	56	54	54	29	40	52
HB-KNOX	8	14	16	14	14	15	14	9	9	14
HB-other	11	15	20	17	20	14	13	15	15	12
HB-PHD	2	3	5	4	3	4	4	2	1	3
HB-WOX	16	17	18	21	18	18	18	12	14	20
HMG	11	16	13	14	12	13	13	8	9	14
HRT	2	1	1	1	1	1	1	1	1	1
HSF	24	31	32	34	29	30	30	19	25	32
IWS1	9	16	16	19	13	14	17	13	16	14
Jumonji	15	23	24	20	21	20	20	16	14	18
LFY	1	2	1	1	1	1	1	1	1	2
LIM	6	13	12	12	9	12	12	6	6	11
LOB	43	58	58	59	55	55	56	50	36	56
LUG	2	6	7	6	4	6	5	3	6	8
MADS-MIKC	39	55	49	60	46	55	50	30	35	51
MADS-M-type	70	44	29	49	48	41	42	51	37	37
MBF1	3	2	4	3	3	3	3	3	2	3
MED6	1	1	1	1	1	0	1	1	1	2
MED7	2	2	1	2	1	1	1	1	1	1
mTERF	36	53	53	61	48	53	51	40	33	49
MYB	141	221	149	222	197	213	208	140	117	194
MYB-related	59	90	135	98	93	79	83	66	65	68
NAC	112	151	163	177	153	157	162	83	136	152
NF-X1	2	4	4	5	3	4	3	3	2	2
NF-YA	10	10	12	12	11	11	11	7	11	12
NF-YB	13	21	22	23	22	20	19	18	13	19
NF-YC	14	15	17	18	14	16	18	10	16	14
NOZZLE	1	3	2	2	2	2	2	1	0	1
OFP	18	28	29	31	25	27	27	16	31	23
Others	85	103	95	128	102	93	101	58	64	66
PHD	34	51	50	60	47	55	51	35	34	42
PLATZ	12	53	20	21	19	20	20	13	15	20
Pseudo	5	8	7	7	5	7	7	5	5	7
RB	1	1	1	1	1	1	1	2	2	3
Rcd1-like	4	3	3	3	4	3	3	2	5	5
RWP-RK	15	19	20	16	17	18	17	8	12	13
S1Fa-like	3	2	1	2	2	2	2	2	2	2
SAP	1	1	2	1	1	1	1	0	0	2
SBP	17	33	26	34	27	28	28	19	19	26
SET	43	47	55	49	49	47	46	42	40	43
SNF2	39	52	48	52	46	49	51	39	39	35
SOH1	1	3	2	3	2	2	2	1	2	1
SRS	10	11	14	13	11	12	12	6	5	9
STAT	2	2	3	2	2	2	2	1	1	1
SWI/SNF-BAF60b	18	22	23	22	24	22	22	16	12	19
SWI/SNF-SWI3	4	6	7	6	6	6	6	5	4	5
TAZ	10	12	7	10	6	8	8	4	6	7
TCP	24	35	38	41	35	36	37	20	21	37
Tify	15	16	15	18	19	17	17	15	17	21
TRAF	26	25	33	29	31	26	25	17	78	24
Trihelix	26	54	56	54	53	53	47	33	27	45
TUB	11	15	14	13	12	12	12	13	15	13
ULT	2	2	2	2	2	2	2	1	2	3
VOZ	2	4	5	4	5	4	4	2	2	3
Whirly	3	2	3	3	3	3	3	2	2	3
WRKY	73	98	107	107	101	98	100	62	101	102
zf-HD	17	21	20	23	21	21	20	16	14	22

## Sheet: Supplementary Data 5
Supplementary Data 5. Gene categories used from all the species
Species	Number of gene families	Gene copy number
A. thaliana	25060	0
M. esculenta	19528	0
O. sativa	25134	0
P. alba	17616	0
P. deltoides	15008	0
P. euphratica	17224	0
P. trichocarpa	17093	0
P. wilsonii	16385	0
S. purpurea	18712	0
V. vinifera	20789	0
A. thaliana	8949	1
M. esculenta	10188	1
O. sativa	7559	1
P. alba	11247	1
P. deltoides	11934	1
P. euphratica	12667	1
P. trichocarpa	11448	1
P. wilsonii	12328	1
S. purpurea	10644	1
V. vinifera	13640	1
A. thaliana	2879	2
M. esculenta	6184	2
O. sativa	3638	2
P. alba	6723	2
P. deltoides	7916	2
P. euphratica	6438	2
P. trichocarpa	7893	2
P. wilsonii	7709	2
S. purpurea	6389	2
V. vinifera	2165	2
A. thaliana	459	3
M. esculenta	1112	3
O. sativa	713	3
P. alba	1532	3
P. deltoides	1756	3
P. euphratica	1028	3
P. trichocarpa	702	3
P. wilsonii	642	3
S. purpurea	1106	3
V. vinifera	551	3
A. thaliana	181	4
M. esculenta	318	4
O. sativa	279	4
P. alba	322	4
P. deltoides	568	4
P. euphratica	239	4
P. trichocarpa	310	4
P. wilsonii	293	4
S. purpurea	349	4
V. vinifera	201	4
A. thaliana	195	4+
M. esculenta	393	4+
O. sativa	400	4+
P. alba	283	4+
P. deltoides	541	4+
P. euphratica	127	4+
P. trichocarpa	277	4+
P. wilsonii	366	4+
S. purpurea	523	4+
V. vinifera	377	4+
